# Supplementary material for: Antimicrobial Activity of the Green Tea Polyphenol (−)-Epigallocatechin-3-Gallate (EGCG) against Clinical Isolates of Multidrug-Resistant Vibrio cholerae
Source: Antibiotics (Basel). 2022 Apr 13;11(4):518. doi: 10.3390/antibiotics11040518 (PMC9028445; doi:10.3390/antibiotics11040518)
Supplement: Supplementary file 1 [file antibiotics-11-00518-s001.zip]

Archive with 1 entries (1 files):
- antibiotics-1656699-supplementary.pdf
